# Supplementary material for: Single-Cell Pan-Cancer Atlas Reveals GPR171 as a Candidate Marker of CD8+ T-Cell Dysfunction
Source: Int J Mol Sci. 2026 Jul 2;27(13):5958. doi: 10.3390/ijms27135958 (PMC13361737; doi:10.3390/ijms27135958)
Supplement: Supplementary file 1 [file ijms-27-05958-s001.zip]

Archive with 6 entries (5 files):
- ijms-4370621-supplementary/
- ijms-4370621-supplementary/supplementary figures.pdf
- ijms-4370621-supplementary/Supplementary Table S1.xlsx
- ijms-4370621-supplementary/Supplementary Table S2.xlsx
- ijms-4370621-supplementary/Supplementary Table S3.xlsx
- ijms-4370621-supplementary/Supplementary Table S4.xlsx
