# Supplementary material for: Single-Cell Pan-Cancer Atlas Reveals GPR171 as a Candidate Marker of CD8+ T-Cell Dysfunction
Source: Int J Mol Sci. 2026 Jul 2;27(13):5958. doi: 10.3390/ijms27135958 (PMC13361737; doi:10.3390/ijms27135958)
Supplement: Supplementary file 1 [file ijms-27-05958-s001.zip › ijms-4370621-supplementary/Supplementary Table S1.xlsx]

## Sheet: Sheet1
Supplementary Table S1. Characteristics of single-cell RNA sequencing datasets and cell-type composition across five cancer types
Cancer Type	GEO Accession	Patients (n)	Samples (n)	Sample Source	Cells After QC	B Cell	CD4⁺ Naive T	CD4⁺ Tcm	CD4⁺ Tem	CD8⁺ Teff	CD8⁺ Tem	CD8⁺ Tex	Endothelial Cell	Epithelial Cell	Fibroblast	Monocyte	NK Cell	Treg
CRC	GSE166555	12	25	N, T	66050	15324	0	8	14137	0	0	10	649	29509	2343	3264	805	1
ESCA	GSE160269	60	128	N, T	34581	4322	1638	5	0	204	1426	2850	2265	3893	12028	2368	1063	2519
KIRC	GSE121636	3	6	N, T	25681	2084	5126	59	1	2089	1554	2892	3	5	8	6765	4234	861
NPC	GSE162025	10	20	PBMC, T	176440	22906	43722	1118	52	22118	12578	20964	23	2796	27	8386	26581	15169
NSCLC	GSE162498	11	16	PBMC, T	68255	385	21964	6062	9359	3001	4431	5782	61	1794	44	3976	2208	9188
Abbreviations: CRC, colorectal cancer; ESCA, esophageal carcinoma; KIRC, kidney renal clear cell carcinoma; NPC, nasopharyngeal carcinoma; NSCLC, non-small cell lung cancer; PBMC, peripheral blood mononuclear cell; N, adjacent normal tissue; T, tumor tissue; QC, quality control; Tcm, central memory T cell; Tem, effector memory T cell; Teff, effector T cell; Tex, exhausted T cell; NK cell, natural…
