# Supplementary material for: Single-Cell Pan-Cancer Atlas Reveals GPR171 as a Candidate Marker of CD8+ T-Cell Dysfunction
Source: Int J Mol Sci. 2026 Jul 2;27(13):5958. doi: 10.3390/ijms27135958 (PMC13361737; doi:10.3390/ijms27135958)
Supplement: Supplementary file 1 [file ijms-27-05958-s001.zip › ijms-4370621-supplementary/Supplementary Table S2.xlsx]

## Sheet: table2
Supplementary Table S2: Top 50 marker genes for major cell types identified by COSG
	T cell	NK cell	Monocyte	B cell	Epithelial	Endothelial	Fibroblasts
1	CD3D	KLRF1	MS4A6A	CD79A	KRT8	VWF	COL1A2
2	CD3E	SH2D1B	IGSF6	MS4A1	ELF3	EMCN	DCN
3	CD3G	TRDC	CLEC7A	BANK1	CLDN4	PLVAP	C1S
4	CD2	FGFBP2	LYZ	POU2AF1	EPCAM	ADGRL4	LUM
5	IL32	KLRD1	CSF1R	CD19	KRT18	CLEC14A	ISLR
6	IL7R	S1PR5	LILRB2	GNG7	FXYD3	CDH5	FBLN1
7	SPOCK2	GNLY	NCF2	FCRLA	KRT19	CXorf36	CCDC80
8	LCK	KLRC3	FPR1	VPREB3	CLDN3	ECSCR.1	MFAP4
9	LEPROTL1	KLRC2	LST1	MZB1	LGALS4	CLDN5	SFRP2
10	CD52	CLIC3	PILRA	DERL3	S100A14	CYYR1	PLAC9
11	CD6	NCR1	C5AR1	MEF2C	PIGR	ACKR1	COL6A1
12	TRAC	HOPX	MS4A7	TNFRSF17	PHGR1	RAMP3	CTSK
13	FYB	CX3CR1	FCGR2A	JCHAIN	DSP	MYCT1	MXRA8
14	LAT	KIR2DL3	SPI1	TNFRSF13C	SMIM22	MMRN2	MMP2
15	PTPRC	KIR3DL1	HCK	IGHM	TSPAN8	TIE1	C1R
16	EVL	PTGDR	FCN1	CD79B	AGR2	PALMD	COL14A1
17	TRBC2	MYOM2	CD68	ADAM28	TMEM54	SELE	IGFBP6
18	TNFAIP3	FCGR3A	S100A9	BLK	FAM3D	CCL14	EFEMP1
19	LTB	CD160	AIF1	EAF2	TSPAN1	SOX17	COL1A1
20	CAMK4	TTC38	MNDA	IGHA2	KLF5	TM4SF18	IGFBP5
21	ITK	MATK	SLC11A1	BLNK	SFN	ERG	COL3A1
22	LDHB	RP11-277P12.6	CD14	LINC00926	SLC44A4	TEK	SOD3
23	CD5	PRF1	S100A8	HLA-DOB	CDC42EP5	AQP1	PCOLCE
24	SARAF	ADGRG1	MPEG1	RALGPS2	DSG2	SOX18	PRELP
25	ARHGDIB	GZMB	CSF3R	FCRL5	PRSS8	EGFL7	ADH1B
26	ETS1	NCAM1	IFI30	TNFRSF13B	MUC13	ESAM	FBN1
27	CLEC2D	FCRL6	SLC7A7	CD22	CDH1	KDR	FBLN2
28	CORO1A	KIR2DL1	CPVL	PNOC	CDH17	PCAT19	FSTL1
29	GIMAP7	MLC1	LILRB3	FAM129C	MISP	ROBO4	RARRES2
30	IL2RG	SPON2	LINC01272	PAX5	PTPRF	APLNR	PDGFRA
31	CD7	KLRC1	LRRC25	CPNE5	CDHR5	ZNF385D	DPT
32	PIK3IP1	KIR3DL2	CD163	IGHA1	GPX2	PCDH17	OLFML3
33	TRAT1	LINC00299	LILRA5	FCRL1	FABP1	ADAMTS9	SERPINF1
34	IFITM1	TYROBP	SERPINA1	RAB30	MYH14	ARHGEF15	THY1
35	CXCR4	CTSW	CSF2RA	FCER2	ST14	THSD7A	CD248
36	ACAP1	NMUR1	IL1B	TCL1A	CAMK2N1	ADCY4	PODN
37	2026-09-01	NCR3	CSTA	RP11-693J15.5	SERINC2	SHANK3	ABI3BP
38	CD8A	TBX21	LILRB4	AFF3	AOC1	SLCO2A1	HSPB6
39	HLA-B	FCGR3B	CD36	FCRL2	SPINT1	RASIP1	SCARA5
40	ITM2A	CD244	CD300E	STAP1	PRSS3	STC1	TIMP3
41	CD96	NKG7	MS4A4A	COBLL1	C10orf99	MMRN1	MFAP5
42	RAC2	XCL2	CLEC4A	KIAA0226L	TMPRSS4	CALCRL	LRRN4CL
43	MT-CYB	TRGC1	CYBB	AC104699.1	TFF3	ADGRF5	DDR2
44	FLT3LG	GZMH	TREM1	IGKJ5	PKP3	NRN1	EFEMP2
45	CD8B	CHST2	CFP	HVCN1	KRT20	FAM167B	SLIT3
46	CD69	AOAH	FCGR1A	IGHD	MAL2	FLT1	COL6A2
47	RPL41	SYNGR1	TGFBI	KIAA0125	CKB	SOX7	CALD1
48	LEF1	KLRB1	LILRA2	SPIB	TST	BCL6B	AEBP1
49	MT-ATP6	CD300A	ADGRE2	IGLL5	CDX1	SNCG	FGF7
50	MT-CO2	CMC1	CLEC12A	IGHV5-78	RAB25	PTPRB	BGN
