# Supplementary material for: Single-Cell Pan-Cancer Atlas Reveals GPR171 as a Candidate Marker of CD8+ T-Cell Dysfunction
Source: Int J Mol Sci. 2026 Jul 2;27(13):5958. doi: 10.3390/ijms27135958 (PMC13361737; doi:10.3390/ijms27135958)
Supplement: Supplementary file 1 [file ijms-27-05958-s001.zip › ijms-4370621-supplementary/Supplementary Table S3.xlsx]

## Sheet: Sheet1
Supplementary Table S3. Marker genes used for manual classification of T cell subsets
Lineage	Naive	Tcm	Tem	Teff	Tex	Treg
CD4	CCR7	IL7R	CXCR4	GZMB	PDCD1	FOXP3
CD8A	LEF1	CD27	CCR6	GZMA	CTLA4	IL2RA
CD8B	TCF7	MAL	ANXA1	GNLY	HAVCR2	IKZF2
	SELL		NFKBIA	PRF1	TIGIT
				KLRG1	LAG3
					TOX
					ENTPD1
					CXCL13
