# Supplementary material for: Single-Cell Pan-Cancer Atlas Reveals GPR171 as a Candidate Marker of CD8+ T-Cell Dysfunction
Source: Int J Mol Sci. 2026 Jul 2;27(13):5958. doi: 10.3390/ijms27135958 (PMC13361737; doi:10.3390/ijms27135958)
Supplement: Supplementary file 1 [file ijms-27-05958-s001.zip › ijms-4370621-supplementary/Supplementary Table S4.xlsx]

## Sheet: GPR171_Exhaustion_Correlation
Supplementary Table S4. Correlation between GPR171 expression and exhaustion signature GSVA scores across 33 TCGA cancer types
Cancer	N	R	Lower	Upper	P
ACC	79	0.761	0.648575	0.840387	4.22439e-16
BLCA	428	0.8	0.762849	0.831551	1.80484e-96
BRCA	1226	0.746	0.720429	0.770122	1.23917e-218
CESC	309	0.726	0.668459	0.774727	7.89808e-52
CHOL	44	0.825	0.699227	0.90109	5.79387e-12
COAD	514	0.646	0.592126	0.693332	6.26194e-62
DLBC	48	0.622	0.41007	0.769889	2.39599e-06
ESCA	198	0.78	0.71882	0.829308	8.86938e-42
GBM	175	0.585	0.477995	0.674678	1.91886e-17
HNSC	566	0.736	0.696158	0.771902	9.4292e-98
KICH	91	0.744	0.634808	0.823405	3.13032e-17
KIRC	610	0.773	0.738601	0.802822	4.19045e-122
KIRP	323	0.607	0.533691	0.672025	5.87013e-34
LAML	151	0.407	0.26501	0.532559	2.07027e-07
LGG	534	0.478	0.409925	0.541047	7.40251e-32
LIHC	424	0.667	0.610046	0.716319	8.42948e-56
LUAD	589	0.581	0.525046	0.632285	1.64827e-54
LUSC	552	0.779	0.744019	0.809895	1.25578e-113
MESO	87	0.764	0.659218	0.839399	7.72157e-18
OV	429	0.796	0.758694	0.828412	3.25418e-95
PAAD	183	0.764	0.696695	0.818755	2.35992e-36
PCPG	187	0.611	0.51296	0.694048	1.4761e-20
PRAD	554	0.651	0.600773	0.696954	3.20222e-68
READ	177	0.645	0.54975	0.723617	3.39047e-22
SARC	265	0.755	0.697749	0.802316	4.49507e-50
SKCM	473	0.886	0.865143	0.904105	1.80507e-159
STAD	448	0.747	0.702481	0.7849	6.03485e-81
TGCT	156	0.829	0.772439	0.872453	1.06134e-40
THCA	572	0.805	0.773632	0.831706	4.06023e-131
THYM	122	0.383	0.220746	0.525412	1.30215e-05
UCEC	585	0.663	0.614626	0.705823	3.07873e-75
UCS	57	0.711	0.553205	0.819874	5.63714e-10
UVM	80	0.793	0.694566	0.862609	1.76871e-18
